# Supplementary material for: SLC43A2 and NFκB signaling pathway regulate methionine/cystine restriction-induced ferroptosis in esophageal squamous cell carcinoma via a feedback loop
Source: Cell Death Dis. 2023 Jun 3;14(6):347. doi: 10.1038/s41419-023-05860-7 (PMC10238427; doi:10.1038/s41419-023-05860-7)
Supplement: Supplementary file 1 — Table.S1 [file 41419_2023_5860_MOESM1_ESM.xlsx]

## Sheet: Sheet1
Table.S1 Differentially expressed genes selected from RNA-Seq results
id	Symbol	baseMean	log2FoldChange	lfcSE	stat	pvalue
ENSG00000138079	SLC3A1	10.7953	-5.89788	1.64358	-3.58843	0.000332681
ENSG00000165646	SLC18A2	3.31985	-5.18079	1.62073	-3.19658	0.00139065
ENSG00000163576	EFHB	1.65981	-4.1807	1.82713	-2.28813	0.0221302
ENSG00000112599	GUCA1B	2.65717	-3.80449	1.64246	-2.31633	0.0205403
ENSG00000259332	ST20-MTHFS	12.2872	-3.50552	1.18371	-2.96148	0.00306164
ENSG00000196735	HLA-DQA1	7.80353	-2.2876	0.989764	-2.31126	0.0208184
ENSG00000204472	AIF1	13.9483	-2.08889	0.807993	-2.58529	0.00972976
ENSG00000179761	PIPOX	5.64068	-1.94782	0.89057	-2.18716	0.0287308
ENSG00000132026	RTBDN	6.14368	-1.85938	0.906305	-2.05161	0.0402075
ENSG00000206445	ATP6V1G2	8.96288	-1.80802	0.736884	-2.4536	0.0141432
ENSG00000162618	ADGRL4	6.47338	-1.73831	0.880139	-1.97504	0.048264
ENSG00000181856	SLC2A4	49.3256	-1.69929	0.752742	-2.25747	0.0239787
ENSG00000126460	PRRG2	6.47117	-1.53677	0.752164	-2.04312	0.0410401
ENSG00000196263	ZNF471	10.9548	-1.52732	0.765804	-1.99439	0.046109
ENSG00000100867	DHRS2	17.919	-1.37841	0.636637	-2.16515	0.0303764
ENSG00000136872	ALDOB	18.251	-1.28581	0.529789	-2.42702	0.0152233
ENSG00000166126	AMN	13.6101	-1.27483	0.622822	-2.04686	0.0406722
ENSG00000224389	C4B	311.969	-1.14289	0.497383	-2.29781	0.0215725
ENSG00000102879	CORO1A	43.4889	-1.05944	0.434955	-2.43576	0.0148607
ENSG00000123999	INHA	29.7125	-1.02578	0.503619	-2.03682	0.0416686
ENSG00000144130	NT5DC4	21.0779	-0.917071	0.467111	-1.96328	0.0496134
ENSG00000066056	TIE1	24.2268	-0.898407	0.42247	-2.12656	0.033457
ENSG00000115386	REG1A	880.591	-0.833414	0.355468	-2.34455	0.0190498
ENSG00000166816	LDHD	71.3778	-0.828641	0.417491	-1.98481	0.0471656
ENSG00000168811	IL12A	27.5432	-0.784601	0.374239	-2.09652	0.0360357
ENSG00000205277	MUC12	1316.73	-0.698143	0.315978	-2.20947	0.0271421
ENSG00000178573	MAF	158.252	-0.620874	0.300103	-2.06887	0.0385585
ENSG00000127129	EDN2	201.782	-0.613124	0.242374	-2.52966	0.0114173
ENSG00000213930	GALT	119.156	-0.579417	0.262927	-2.20372	0.0275444
ENSG00000124006	OBSL1	274.83	-0.511739	0.26078	-1.96234	0.0497229
ENSG00000116141	MARK1	201.204	0.515838	0.243068	2.1222	0.033821
ENSG00000135454	B4GALNT1	207.166	0.543875	0.264007	2.06008	0.039391
ENSG00000161791	FMNL3	196.893	0.577784	0.238979	2.41772	0.0156181
ENSG00000175274	TP53I11	65.5234	0.584034	0.270086	2.1624	0.0305874
ENSG00000132170	PPARG	74.4884	0.632166	0.278358	2.27105	0.0231437
ENSG00000076356	PLXNA2	119.778	0.632254	0.226721	2.78869	0.00529219
ENSG00000092421	SEMA6A	80.1329	0.636034	0.304016	2.09211	0.0364288
ENSG00000147251	DOCK11	43.4596	0.648645	0.326744	1.98517	0.0471251
ENSG00000214357	NEURL1B	72.3299	0.658764	0.303707	2.16908	0.0300766
ENSG00000130635	COL5A1	956.478	0.668688	0.291515	2.29384	0.0217998
ENSG00000101115	SALL4	157.418	0.676671	0.278978	2.42553	0.015286
ENSG00000117114	ADGRL2	41.9684	0.708856	0.342995	2.06666	0.0387659
ENSG00000166897	ELFN2	91.2236	0.715985	0.345186	2.0742	0.0380607
ENSG00000001617	SEMA3F	448.53	0.738076	0.265831	2.77648	0.00549507
ENSG00000151726	ACSL1	61.705	0.744426	0.351391	2.11851	0.0341317
ENSG00000180592	SKIDA1	75.4761	0.744891	0.364578	2.04316	0.0410366
ENSG00000204248	COL11A2	34.5056	0.765344	0.362134	2.11343	0.0345639
ENSG00000240583	AQP1	94.7029	0.780494	0.367386	2.12446	0.0336321
ENSG00000198682	PAPSS2	152.573	0.803337	0.370724	2.16694	0.0302392
ENSG00000117425	PTCH2	48.4307	0.810614	0.403566	2.00863	0.0445767
ENSG00000167971	CASKIN1	30.0212	0.834604	0.390659	2.1364	0.0326468
ENSG00000248643	RBM14-RBM4	41.3024	0.896551	0.383115	2.34016	0.0192753
ENSG00000135318	NT5E	140.975	0.902697	0.396601	2.27608	0.0228412
ENSG00000056558	TRAF1	46.7717	0.90794	0.41075	2.21045	0.0270742
ENSG00000143816	WNT9A	21.0666	0.914508	0.455587	2.00732	0.0447159
ENSG00000137331	IER3	1139.19	0.930663	0.344284	2.70318	0.00686786
ENSG00000159251	ACTC1	69.6735	0.937095	0.450999	2.07782	0.037726
ENSG00000198910	L1CAM	457.642	0.952384	0.454688	2.09459	0.0362076
ENSG00000176907	TCIM	458.483	0.988445	0.501451	1.97117	0.0487044
ENSG00000144802	NFKBIZ	261.812	0.992074	0.493585	2.00994	0.044438
ENSG00000156453	PCDH1	27.8626	0.998869	0.463632	2.15444	0.0312055
ENSG00000197142	ACSL5	38.1534	1.01786	0.382771	2.65918	0.0078331
ENSG00000188629	ZNF177	34.1675	1.02011	0.38322	2.66195	0.00776902
ENSG00000106366	SERPINE1	131.998	1.15042	0.490456	2.34561	0.0189957
ENSG00000169429	CXCL8	96.808	1.3074	0.649256	2.01369	0.044042
ENSG00000115112	TFCP2L1	8.78995	1.47674	0.747112	1.9766	0.0480866
ENSG00000142449	FBN3	12.1102	1.50653	0.625011	2.4104	0.015935
ENSG00000174502	SLC26A9	23.0431	1.57041	0.693383	2.26486	0.0235214
ENSG00000146374	RSPO3	10.1152	1.61563	0.738157	2.18873	0.0286164
ENSG00000169247	SH3TC2	5.97244	1.80707	0.848648	2.12935	0.0332256
ENSG00000184313	MROH7	7.79455	2.2846	0.787274	2.90191	0.00370894
ENSG00000161544	CYGB	25.3558	2.28582	1.09407	2.08929	0.036682
ENSG00000163220	S100A9	5.97175	2.32111	0.912402	2.54396	0.0109604
ENSG00000019186	CYP24A1	3.98054	2.3212	1.05828	2.19337	0.0282808
ENSG00000153714	LURAP1L	3.484	2.58496	1.26203	2.04826	0.0405348
-	LOC102724951	48.6092	3.02737	0.714036	4.2398	2.24e-05
ENSG00000171345	KRT19	7.62698	3.03528	1.48906	2.03839	0.041511
ENSG00000182168	UNC5C	3.15011	3.08614	1.43397	2.15216	0.0313845
ENSG00000158578	ALAS2	5.13884	3.22126	1.21076	2.66052	0.00780207
ENSG00000175356	SCUBE2	3.64805	3.32016	1.45774	2.27761	0.0227499
ENSG00000137843	PAK6	2.31986	4.66285	2.35589	1.97923	0.0477896
ENSG00000104413	ESRP1	2.48535	4.76232	2.02219	2.35503	0.0185211
ENSG00000081277	PKP1	9.9415	4.85506	1.61511	3.00603	0.00264687
-	ARHGAP11A-SCG5	2.65281	4.85634	1.6623	2.92145	0.00348401
ENSG00000188536	HBA2	4.31422	5.55775	1.56697	3.54681	0.000389923
